# Supplementary material for: Early Tumor Shrinkage as a Predictive Factor for Outcomes in Hepatocellular Carcinoma Patients Treated with Lenvatinib: A Multicenter Analysis
Source: Cancers (Basel). 2020 Mar 23;12(3):754. doi: 10.3390/cancers12030754 (PMC7140019; doi:10.3390/cancers12030754)
Supplement: Supplementary file 1 [file cancers-12-00754-s001.zip]

Archive with 5 entries (4 files):
- Figure S2 cancers.pdf
- __MACOSX/
- __MACOSX/._Figure S2 cancers.pdf
- Figure S1 cancers.pdf
- __MACOSX/._Figure S1 cancers.pdf
